# Supplementary material for: Development of limb bone laminarity in the homing pigeon (Columba livia)
Source: PeerJ. 2020 Sep 8;8:e9878. doi: 10.7717/peerj.9878 (PMC7485507; doi:10.7717/peerj.9878)
Supplement: Supplemental Information 8 [file peerj-08-9878-s008.r]

#=======================================================================
# Using PCA and beta regression to assess effect of mass, age, Zp on 
# laminarity in bones of growing pigeons
# Citation: McGuire, Ourfalian, Ezell, Lee (in prep)
#=======================================================================

install.packages('DescTools')                 #
install.packages('gamlss')                    # install
install.packages('rospca', dependencies=TRUE) # these
install.packages('devtools')                  # packages
library(devtools)                             # first
install_github("vqv/ggbiplot", force=TRUE)    #

library(DescTools) # For robust centering and scaling
library(rospca)    # Robust PCA
library(ggbiplot)  # pretty PCA plotting
library(car)       # pretty Q-Q plots to assess data normality
library(gamlss)    # zero-inflated beta regression
set.seed(1001)     # enable reproducibility


# Multiple plot function
#
# ggplot objects can be passed in ..., or to plotlist (as a list of ggplot objects)
# - cols:   Number of columns in layout
# - layout: A matrix specifying the layout. If present, 'cols' is ignored.
#
# If the layout is something like matrix(c(1,2,3,3), nrow=2, byrow=TRUE),
# then plot 1 will go in the upper left, 2 will go in the upper right, and
# 3 will go all the way across the bottom.
#
multiplot <- function(..., plotlist=NULL, file, cols=1, layout=NULL) {
  library(grid)

  # Make a list from the ... arguments and plotlist
  plots <- c(list(...), plotlist)

  numPlots = length(plots)

  # If layout is NULL, then use 'cols' to determine layout
  if (is.null(layout)) {
    # Make the panel
    # ncol: Number of columns of plots
    # nrow: Number of rows needed, calculated from # of cols
    layout <- matrix(seq(1, cols * ceiling(numPlots/cols)),
                    ncol = cols, nrow = ceiling(numPlots/cols))
  }

 if (numPlots==1) {
    print(plots[[1]])

  } else {
    # Set up the page
    grid.newpage()
    pushViewport(viewport(layout = grid.layout(nrow(layout), ncol(layout))))

    # Make each plot, in the correct location
    for (i in 1:numPlots) {
      # Get the i,j matrix positions of the regions that contain this subplot
      matchidx <- as.data.frame(which(layout == i, arr.ind = TRUE))

      print(plots[[i]], vp = viewport(layout.pos.row = matchidx$row,
                                      layout.pos.col = matchidx$col))
    }
  }
}


#=============================================================
# PCA
# Testing the influence of ontogeny on appositional laminarity 
# in INDIVIDUAL elements
#=============================================================

hum.histo.df = data.frame(
  spec=factor(c("258","270","271","272","269","273","276","275","274","256","257","254","255")),
  mass=c(242,209,209,341,372,314,360,364,374,455,498,482,563),
  length=c(38.3,39.9,41.1,47.4,47.8,47.5,46.7,47.6,49.9,49.2,50.9,50.0,51.0),
  Zp=c(4.058,4.576,5.341,10.893,12.124,11.293,12.818,13.649,13.123,11.510,14.294,16.442,17.822),
  LI=c(0.348,0.378,0.486,0.202,0.082,0.189,0.126,0.159,0.182,0.124,0.140,0.158,0.122),
  LI.A=c(0.0459,0.0229,0.0292,0.0148,0.0089,0.0110,0.0037,0.0072,0.0087,0.0039,0.0049,0.0048,0.0033))

rad.histo.df = data.frame(
  spec=factor(c("258","270","271","272","269","273","276","275","274","256","257","254","255")),
  mass=c(242,209,209,341,372,314,360,364,374,455,498,482,563),
  length=c(40.3,41.1,42.4,49.0,50.3,49.5,48.3,53.4,50.6,55.3,52.4,54.0,52.3),
  Zp=c(0.546,0.734,0.878,1.281,1.501,1.380,1.709,2.158,1.481,1.845,2.205,2.266,2.516),
  LI=c(0.108,0.088,0.129,0.067,0.039,0.087,0.029,0.034,0.079,0.024,0.063,0.029,0.096),
  LI.A=c(0.0250,0.0077,0.0046,0.0033,0.0038,0.0042,0.0014,0.0030,0.0039,0.0008,0.0022,0.0009,0.0030))

ulna.histo.df = data.frame(
  spec=factor(c("258","270","271","272","269","273","276","275","274","256","257","254","255")),
  mass=c(242,209,209,341,372,314,360,364,374,455,498,482,563),
  length=c(42.8,45.4,46.2,54.1,54.5,54.5,54.1,54.9,56.9,56.4,56.3,58.0,56.2),
  Zp=c(2.348,2.933,3.518,5.340,6.496,5.758,6.090,7.029,5.649,7.016,7.058,7.797,8.053),
  LI=c(0.311,0.281,0.332,0.142,0.075,0.143,0.088,0.130,0.094,0.086,0.106,0.110,0.103),
  LI.A=c(0.0599,0.0151,0.0225,0.0094,0.0106,0.0101,0.0042,0.0104,0.0047,0.0028,0.0039,0.0044,0.0030))

fem.histo.df = data.frame(
  spec=factor(c("258","270","271","272","269","273","276","275","274","256","257","254","255")),
  mass=c(242,209,209,341,372,314,360,364,374,455,498,482,563),
  length=c(35.2,35.7,35.4,42.5,42.4,44.1,41.7,41.5,44.3,44.4,45.0,45.0,45.8),
  Zp=c(2.072,2.139,2.294,4.904,4.783,4.334,5.265,5.162,5.282,5.544,6.196,7.558,7.668),
  LI=c(0.240,0.321,0.299,0.120,0.124,0.132,0.197,0.160,0.199,0.121,0.111,0.064,0.063),
  LI.A=c(0.0551,0.0152,0.0110,0.0058,0.0105,0.0084,0.0085,0.0086,0.0055,0.0023,0.0035,0.0013,0.0020))

tbt.histo.df = data.frame(
  spec=factor(c("258","270","271","272","269","273","276","275","274","256","257","254","255")),
  mass=c(242,209,209,341,372,314,360,364,374,455,498,482,563),
  length=c(46.6,48.4,47.6,59.5,59.9,59.3,59.7,64.3,61.2,60.5,62.7,61.8,63.6),
  Zp=c(1.804,1.713,1.992,3.222,4.023,3.261,4.225,5.311,3.545,4.095,4.759,5.681,6.444),
  CSA=c(2.059,1.635,1.904,3.300,3.302,3.135,3.64,4.179,3.123,3.359,3.881,4.851,4.873),
  LI=c(0.106,0.135,0.084,0.034,0.037,0.077,0.033,0.061,0.071,0.033,0.062,0.052,0.042),
  LI.A=c(0.0232,0.0061,0.0025,0.0015,0.0019,0.0048,0.0013,0.0021,0.0019,0.0008,0.0016,0.0009,0.0007))

#-----------
# Robust PCA
#-----------
hum.histo.pca <- robpca(RobScale(hum.histo.df[,2:4], center=TRUE, scale= TRUE), 
  k=3, skew=TRUE)
hum.histo.pca$eigenvalues                                              # eigenvalues
sqrt(hum.histo.pca$eigenvalues)                                        # Standard dev
c(hum.histo.pca$eigenvalues/sum(hum.histo.pca$eigenvalues))            # Propor of Var
cumsum(hum.histo.pca$eigenvalues/sum(hum.histo.pca$eigenvalues))       # Cum Proportion
hum.histo.pca$loadings[,2] <- -1*hum.histo.pca$loadings[,2]            # eigenvectors
hum.histo.pca$scores[,2] <- -1*hum.histo.pca$scores[,2]	           # scores (Z)


rad.histo.pca <- robpca(RobScale(rad.histo.df[,2:4], center=TRUE, scale= TRUE), 
  k=3, skew=TRUE)
rad.histo.pca$eigenvalues                                              # eigenvalues
sqrt(rad.histo.pca$eigenvalues)                                        # Standard dev
c(rad.histo.pca$eigenvalues/sum(rad.histo.pca$eigenvalues))            # Propor of Var
cumsum(rad.histo.pca$eigenvalues/sum(rad.histo.pca$eigenvalues))       # Cum Proportion
rad.histo.pca$loadings[,2] <- -1*rad.histo.pca$loadings[,2]            # eigenvectors
rad.histo.pca$scores[,2] <- -1*rad.histo.pca$scores[,2]	           # scores (Z)


ulna.histo.pca <- robpca(RobScale(ulna.histo.df[,2:4], center=TRUE, scale= TRUE), 
  k=3, skew=TRUE)
ulna.histo.pca$eigenvalues                                              # eigenvalues
sqrt(ulna.histo.pca$eigenvalues)                                        # Standard dev
c(ulna.histo.pca$eigenvalues/sum(ulna.histo.pca$eigenvalues))            # Propor of Var
cumsum(ulna.histo.pca$eigenvalues/sum(ulna.histo.pca$eigenvalues))       # Cum Proportion
ulna.histo.pca$loadings[,2] <- -1*ulna.histo.pca$loadings[,2]            # eigenvectors
ulna.histo.pca$scores[,2] <- -1*ulna.histo.pca$scores[,2]	           # scores (Z)


fem.histo.pca <- robpca(RobScale(fem.histo.df[,2:4], center=TRUE, scale= TRUE), 
  k=3, skew=TRUE)
fem.histo.pca$eigenvalues                                              # eigenvalues
sqrt(fem.histo.pca$eigenvalues)                                        # Standard dev
c(fem.histo.pca$eigenvalues/sum(fem.histo.pca$eigenvalues))            # Propor of Var
cumsum(fem.histo.pca$eigenvalues/sum(fem.histo.pca$eigenvalues))       # Cum Proportion
fem.histo.pca$loadings[,2] <- -1*fem.histo.pca$loadings[,2]            # eigenvectors
fem.histo.pca$scores[,2] <- -1*fem.histo.pca$scores[,2]	           # scores (Z)


tbt.histo.pca <- robpca(RobScale(tbt.histo.df[,2:4], center=TRUE, scale= TRUE), 
  k=3, skew=TRUE)
tbt.histo.pca$eigenvalues                                              # eigenvalues
sqrt(tbt.histo.pca$eigenvalues)                                        # Standard dev
c(tbt.histo.pca$eigenvalues/sum(tbt.histo.pca$eigenvalues))            # Propor of Var
cumsum(tbt.histo.pca$eigenvalues/sum(tbt.histo.pca$eigenvalues))       # Cum Proportion
tbt.histo.pca$loadings[,2] <- -1*tbt.histo.pca$loadings[,2]            # eigenvectors
tbt.histo.pca$scores[,2] <- -1*tbt.histo.pca$scores[,2]	           # scores (Z)


#----------------------------------------
# Beta regression of principal components
#----------------------------------------
hum.histo.df$PC1 <- hum.histo.pca$scores[,1]

rad.histo.df$PC1 <- rad.histo.pca$scores[,1]

ulna.histo.df$PC1 <- ulna.histo.pca$scores[,1]

fem.histo.df$PC1 <- fem.histo.pca$scores[,1]

tbt.histo.df$PC1 <- tbt.histo.pca$scores[,1]


PCR.hum.histo.1 <- gamlss(LI ~ PC1, 
  family = BE,
  data=hum.histo.df, trace = F)
summary(PCR.hum.histo.1)
shapiro.test(PCR.hum.histo.1$resid) # residuals are normal
AIC(PCR.hum.histo.1, c=TRUE)  # AICc
Rsq(PCR.hum.histo.1)          # pseudo R2

PCR.rad.histo.1 <- gamlss(LI ~ PC1, 
  family = BE,
  data=rad.histo.df, trace = F)
summary(PCR.rad.histo.1)
shapiro.test(PCR.rad.histo.1$resid) # residuals are normal
AIC(PCR.rad.histo.1, c=TRUE)  # AICc
Rsq(PCR.rad.histo.1)          # pseudo R2

PCR.ulna.histo.1 <- gamlss(LI ~ PC1, 
  family = BE,
  data=ulna.histo.df, trace = F)
summary(PCR.ulna.histo.1)
shapiro.test(PCR.ulna.histo.1$resid) # residuals are normal
AIC(PCR.ulna.histo.1, c=TRUE)  # AICc
Rsq(PCR.ulna.histo.1)          # pseudo R2

PCR.fem.histo.1 <- gamlss(LI ~ PC1, 
  family = BE,
  data=fem.histo.df, trace = F)
summary(PCR.fem.histo.1)
shapiro.test(PCR.fem.histo.1$resid) # residuals are normal
AIC(PCR.fem.histo.1, c=TRUE)  # AICc
Rsq(PCR.fem.histo.1)          # pseudo R2

PCR.tbt.histo.1 <- gamlss(LI ~ PC1, 
  family = BE,
  data=tbt.histo.df, trace = F)
summary(PCR.tbt.histo.1)
shapiro.test(PCR.tbt.histo.1$resid) # residuals are normal
AIC(PCR.tbt.histo.1, c=TRUE)  # AICc
Rsq(PCR.tbt.histo.1)          # pseudo R2


#-----------------------------------------------------------------
# Calculate model coefficients in terms of the original variables
# Model 1
#-----------------------------------------------------------------
orig.beta <- as.matrix(hum.histo.pca$loadings[,1]) %*%
              as.vector(coef(PCR.hum.histo.1)[2])

orig.rad <- as.matrix(rad.histo.pca$loadings[,1]) %*%
              as.vector(coef(PCR.rad.histo.1)[2])

orig.ulna <- as.matrix(ulna.histo.pca$loadings[,1]) %*%
              as.vector(coef(PCR.ulna.histo.1)[2])

orig.fem <- as.matrix(fem.histo.pca$loadings[,1]) %*%
              as.vector(coef(PCR.fem.histo.1)[2])

orig.tbt <- as.matrix(tbt.histo.pca$loadings[,1]) %*%
              as.vector(coef(PCR.tbt.histo.1)[2])

#===========================================================================
# Calculate 95% confidence bands of curve using non-parametric bootstrapping
#===========================================================================
# Bootstrap confidence bands function
np.conf.bands <- function(new.x, B, pred, alpha=0.05){
  pred.combine <- do.call(rbind, pred)
  conf.bands <- cbind(new.x, 
    t(apply(pred.combine, 2, quantile, probs=c(alpha/2, 1-alpha/2), type=6)))
  colnames(conf.bands)[2] <- "lower.band"
  colnames(conf.bands)[3] <- "upper.band"
  return(conf.bands)
}

#---------------------
# Initialize bootstrap
#---------------------
B <- 5000

LI.model <- LI ~ PC1

logit.model <- function(x,B0,B1){
  y=exp(B0+B1*x)/ 
    (1+exp(B0+B1*x))
}

#----------------------------------------------------
# Resample, bootstrap, and calculate confidence bands
#----------------------------------------------------
# Humerus
hum.interpolate.PC1 <- data.frame(PC1=round(seq(
                         from=min(hum.histo.df$PC1), 
                         to=max(hum.histo.df$PC1), 
                         length.out=100),7))
hum.histo.res <- replicate(B, 
  hum.histo.df[sample(1:nrow(hum.histo.df),replace=T),],simplify=F)
hum.histo.boot <- list()
hum.histo.pred.res <- list()
for (i in 1:B){
  hum.histo.boot[[i]] <- gamlss(LI.model, data=hum.histo.res[[i]],
    family = BE, trace = F)
  hum.histo.pred.res[[i]] <- logit.model(hum.interpolate.PC1$PC1,
    coef(hum.histo.boot[[i]])[1],
    coef(hum.histo.boot[[i]])[2])
}
hum.histo.conf.bands <- 
  np.conf.bands(new.x=hum.interpolate.PC1, B, pred=hum.histo.pred.res)
hum.band.poly <- data.frame(
  bandx = c(hum.histo.conf.bands[,1], rev(hum.histo.conf.bands[,1])),
  bandy = c(hum.histo.conf.bands[,2], rev(hum.histo.conf.bands[,3])))

# Ulna
ulna.interpolate.PC1 <- data.frame(PC1=round(seq(
                          from=min(ulna.histo.df$PC1), 
                          to=max(ulna.histo.df$PC1), 
                          length.out=100),7))
ulna.histo.res <- replicate(B, 
  ulna.histo.df[sample(1:nrow(ulna.histo.df),replace=T),],simplify=F)
ulna.histo.boot <- list()
ulna.histo.pred.res <- list()
for (i in 1:B){
  ulna.histo.boot[[i]] <- gamlss(LI.model, data=ulna.histo.res[[i]],
    family = BE, trace = F)
  ulna.histo.pred.res[[i]] <- logit.model(ulna.interpolate.PC1$PC1,
    coef(ulna.histo.boot[[i]])[1],
    coef(ulna.histo.boot[[i]])[2])
}
ulna.histo.conf.bands <- 
  np.conf.bands(new.x=ulna.interpolate.PC1, B, pred=ulna.histo.pred.res)
ulna.band.poly <- data.frame(
  bandx = c(ulna.histo.conf.bands[,1], rev(ulna.histo.conf.bands[,1])),
  bandy = c(ulna.histo.conf.bands[,2], rev(ulna.histo.conf.bands[,3])))

# Radius
rad.interpolate.PC1 <- data.frame(PC1=round(seq(
                         from=min(rad.histo.df$PC1), 
                         to=max(rad.histo.df$PC1), 
                         length.out=100),7))
rad.histo.res <- replicate(B, 
  rad.histo.df[sample(1:nrow(rad.histo.df),replace=T),],simplify=F)
rad.histo.boot <- list()
rad.histo.pred.res <- list()
for (i in 1:B){
  rad.histo.boot[[i]] <- gamlss(LI.model, data=rad.histo.res[[i]],
    family = BE, trace = F)
  rad.histo.pred.res[[i]] <- logit.model(rad.interpolate.PC1$PC1,
    coef(rad.histo.boot[[i]])[1],
    coef(rad.histo.boot[[i]])[2])
}
rad.histo.conf.bands <- 
  np.conf.bands(new.x=rad.interpolate.PC1, B, pred=rad.histo.pred.res)
rad.band.poly <- data.frame(
  bandx = c(rad.histo.conf.bands[,1], rev(rad.histo.conf.bands[,1])),
  bandy = c(rad.histo.conf.bands[,2], rev(rad.histo.conf.bands[,3])))

# Femur
fem.interpolate.PC1 <- data.frame(PC1=round(seq(
                         from=min(fem.histo.df$PC1), 
                         to=max(fem.histo.df$PC1), 
                         length.out=100),7))
fem.histo.res <- replicate(B, 
  fem.histo.df[sample(1:nrow(fem.histo.df),replace=T),],simplify=F)
fem.histo.boot <- list()
fem.histo.pred.res <- list()
for (i in 1:B){
  fem.histo.boot[[i]] <- gamlss(LI.model, data=fem.histo.res[[i]],
    family = BE, trace = F)
  fem.histo.pred.res[[i]] <- logit.model(fem.interpolate.PC1$PC1,
    coef(fem.histo.boot[[i]])[1],
    coef(fem.histo.boot[[i]])[2])
}
fem.histo.conf.bands <- 
  np.conf.bands(new.x=fem.interpolate.PC1, B, pred=fem.histo.pred.res)
fem.band.poly <- data.frame(
  bandx = c(fem.histo.conf.bands[,1], rev(fem.histo.conf.bands[,1])),
  bandy = c(fem.histo.conf.bands[,2], rev(fem.histo.conf.bands[,3])))

# TBT
tbt.interpolate.PC1 <- data.frame(PC1=round(seq(
                         from=min(tbt.histo.df$PC1), 
                         to=max(tbt.histo.df$PC1), 
                         length.out=100),7))
tbt.histo.res <- replicate(B, 
  tbt.histo.df[sample(1:nrow(tbt.histo.df),replace=T),],simplify=F)
tbt.histo.boot <- list()
tbt.histo.pred.res <- list()
for (i in 1:B){
  tbt.histo.boot[[i]] <- gamlss(LI.model, data=tbt.histo.res[[i]],
    family = BE, trace = F)
  tbt.histo.pred.res[[i]] <- logit.model(tbt.interpolate.PC1$PC1,
    coef(tbt.histo.boot[[i]])[1],
    coef(tbt.histo.boot[[i]])[2])
}
tbt.histo.conf.bands <- 
  np.conf.bands(new.x=tbt.interpolate.PC1, B, pred=tbt.histo.pred.res)
tbt.band.poly <- data.frame(
  bandx = c(tbt.histo.conf.bands[,1], rev(tbt.histo.conf.bands[,1])),
  bandy = c(tbt.histo.conf.bands[,2], rev(tbt.histo.conf.bands[,3])))

#-----------
# Plot PCR
#-----------
fem.color <- c("purple")
tbt.color <- c("orange")
hum.color <- c("green")
ulna.color <- c("deepskyblue")
rad.color <- c("red")

hum.plot <- ggplot(hum.histo.df, aes(y=LI, x=PC1)) +
  xlim(min(hum.interpolate.PC1), max(hum.histo.df$PC1)) + 
  ylim(0,0.52) +
  theme_bw() +
  theme(legend.position="none") +
  geom_polygon(data=hum.band.poly, fill="green4", alpha=0.5, 
    aes(x=bandx, y=bandy)) +
  geom_point(shape=24,color="black",fill=hum.color, size = 3) +
  stat_function(fun = logit.model, 
    args=list(B0=coef(PCR.hum.histo.1)[1],B1=coef(PCR.hum.histo.1)[2]), 
    color="green4", size=1) +
  labs(x="",y="LI")

ulna.plot <- ggplot(ulna.histo.df, aes(y=LI, x=PC1)) +
  xlim(min(ulna.histo.df$PC1), max(ulna.histo.df$PC1)) + 
  ylim(0,0.52) +
  theme_bw() +
  theme(legend.position="none") +
  geom_polygon(data=ulna.band.poly, fill="deepskyblue", alpha=0.5, 
    aes(x=bandx, y=bandy)) +
  geom_point(shape=22,color="black",fill=ulna.color, size = 3) +
  stat_function(fun = logit.model, 
    args=list(B0=coef(PCR.ulna.histo.1)[1],B1=coef(PCR.ulna.histo.1)[2]), 
    color="deepskyblue", size=1) +
  labs(x="",y="")

rad.plot <- ggplot(rad.histo.df, aes(y=LI, x=PC1)) +
  xlim(min(rad.interpolate.PC1), max(rad.interpolate.PC1)) + 
  ylim(0,0.52) +
  theme_bw() +
  theme(legend.position="none") +
  geom_polygon(data=rad.band.poly, fill="red3", alpha=0.5, 
    aes(x=bandx, y=bandy)) +
  geom_point(shape=21,color="black",fill=rad.color, size = 3) +
  stat_function(fun = logit.model, 
    args=list(B0=coef(PCR.rad.histo.1)[1],B1=coef(PCR.rad.histo.1)[2]), 
    color="red3", size=1) +
  labs(x="Ontogenetic Axis (PC 1)",y="")

fem.plot <- ggplot(fem.histo.df, aes(y=LI, x=PC1)) +
  xlim(min(fem.interpolate.PC1), max(fem.interpolate.PC1)) + 
  ylim(0,0.52) +
  theme_bw() +
  theme(legend.position="none") +
  geom_polygon(data=fem.band.poly, fill="purple3", alpha=0.5, 
    aes(x=bandx, y=bandy)) +
  geom_point(shape=23,color="black",fill=fem.color, size = 3) +
  stat_function(fun = logit.model, 
    args=list(B0=coef(PCR.fem.histo.1)[1],B1=coef(PCR.fem.histo.1)[2]), 
    color="purple3", size=1)+
  labs(x="",y="")


tbt.plot <- ggplot(tbt.histo.df, aes(y=LI, x=PC1)) +
  xlim(min(tbt.interpolate.PC1), max(tbt.interpolate.PC1)) + 
  ylim(0,0.52) +
  theme_bw() +
  theme(legend.position="none") +
  geom_polygon(data=tbt.band.poly, fill="orange4", alpha=0.5, 
    aes(x=bandx, y=bandy)) +
  geom_point(shape=25,color="black",fill=tbt.color, size = 3) +
  stat_function(fun = logit.model, 
    args=list(B0=coef(PCR.tbt.histo.1)[1],B1=coef(PCR.tbt.histo.1)[2]), 
    color="orange4", size=1) +
  labs(x="",y="")


dev.new(width=10,height=3)
multiplot(hum.plot,ulna.plot,rad.plot,fem.plot,tbt.plot,cols=5)
